# Supplementary material for: Repeatability and Comparability of Retinal Blood Vessel Caliber Measurements by OCTA
Source: Vision (Basel). 2023 Jul 3;7(3):48. doi: 10.3390/vision7030048 (PMC10366731; doi:10.3390/vision7030048)
Supplement: Supplementary file 1 [file vision-07-00048-s001.zip]

Archive with 1 entries (1 files):
- vision-1903378-supplementary.pdf
